# Supplementary material for: Deciphering CD59: Unveiling Its Role in Immune Microenvironment and Prognostic Significance
Source: Cancers (Basel). 2024 Nov 1;16(21):3699. doi: 10.3390/cancers16213699 (PMC11545456; doi:10.3390/cancers16213699)
Supplement: Supplementary file 1 [file cancers-16-03699-s001.zip]

Archive with 1 entries (1 files):
- cancers-3239290-supplementary.pdf
